# Supplementary material for: Synthesis and Characterization of Porous MgO Nanosheet-Modified Activated Carbon Fiber Felt for Fluoride Adsorption
Source: Nanomaterials (Basel). 2023 Mar 16;13(6):1082. doi: 10.3390/nano13061082 (PMC10051765; doi:10.3390/nano13061082)
Supplement: Supplementary file 1 [file nanomaterials-13-01082-s001.zip]

Archive with 1 entries (1 files):
- nanomaterials-2296751-supplementary.pdf
